# Supplementary material for: Lactate dehydrogenases promote glioblastoma growth and invasion via a metabolic symbiosis
Source: EMBO Mol Med. 2022 Oct 24;14(12):e15343. doi: 10.15252/emmm.202115343 (PMC9728051; doi:10.15252/emmm.202115343)
Supplement: Supplementary file 5 — Source Data for Figure 1 [file EMMM-14-e15343-s008.xlsx]

## Sheet: Legends
Description: Data and statistical analysis of the graphics in Figure 1: signal intensity of LDHA/B staining in P3 spheroid (sheet 1), the signal intensity of LDHA/B staining in P3 tumor (sheet 2).

## Sheet: Fig1B
P3 wild type spheroid
LDHA
SCInv	Invasion	Core	Periphery
2746.045	27562.044	46254.411	62307.335
3661.022	21346.239	45785.237	41649.515
7810.934	9699.873	57180.163	22073.133
7313.300	10241.983	36743.655	28468.118
9054.222	15875.612	33908.457	19637.831
	24061.122	32346.278	25214.582
	11220.596	32262.014	42907.748
			39566.451
			29588.826
LDHA
SCInv	Invasion	Core	Periphery
149316.834	387656.752	230559.033	361386.806
112602.791	273300.321	238321.833	350279.887
130421.557	277295.696	283498.781	394249.358
113678.982	142487.573	256470.183	259923.209
123644.683	241406.007	137340.130	205819.389
	296946.325	233354.762	190360.524
	259052.271	225336.150	339834.677
			254502.345
			326579.509

## Sheet: Fig1C
P3 Wild type cell line
LDHA
Core	Periphery	CC				Brown-Forsythe test			ANOVA summary			Tukey's multiple comparisons test	Mean Diff,	95,00% CI of diff,	Significant?	Summary	Adjusted P Value
914	512	432				F (DFn, DFd)	2,712 (2, 57)		F	43.19
1052	424	499				P value	0.075		P value	<0,0001		Core vs. Periphery	391.3	284,2 to 498,4	Yes	****	<0,0001	A-B
1028	466	492				P value summary	ns		P value summary	****		Core vs. CC	311.6	204,5 to 418,6	Yes	****	<0,0001	A-C
745	329	633				Are SDs significantly different (P < 0.05)?	No		Significant diff. among means (P < 0.05)?	Yes		Periphery vs. CC	-79.75	-186,8 to 27,33	No	ns	0.1813	B-C
920	423	684							R square	0.6024
921	299	667
903	633	576
792	288	490
1073	418	644
945	385	480
1238	578	558
848	778	670
1038	718	688
1188	728	718
998	748	848
878	728	662
958	758	868
808	708	838
898	648	679
858	608	646
LDHB
Core	Periphery	CC				Brown-Forsythe test			ANOVA summary			Tukey's multiple comparisons test	Mean Diff,	95,00% CI of diff,	Significant?	Summary	Adjusted P Value
388	1043	1405				F (DFn, DFd)	2,608 (2, 57)		F	197
288	692	1409				P value	0.0824		P value	<0,0001		Core vs. Periphery	-474	-585,2 to -362,8	Yes	****	<0,0001	A-B
409	722	1389				P value summary	ns		P value summary	****		Core vs. CC	-916.7	-1028 to -805,5	Yes	****	<0,0001	A-C
539	814	1190				Are SDs significantly different (P < 0.05)?	No		Significant diff. among means (P < 0.05)?	Yes		Periphery vs. CC	-442.7	-553,9 to -331,5	Yes	****	<0,0001	B-C
357	776	1248							R square	0.8736
268	954	1279
351	641	896
639	726	1401
275	507	1447
270	629	944
364	1024	1404
354	814	1174
214	1004	1364
194	964	1264
344	984	1364
334	924	1144
274	894	1274
164	614	1194
244	604	1034
354	774	1134
