# Supplementary material for: Lactate dehydrogenases promote glioblastoma growth and invasion via a metabolic symbiosis
Source: EMBO Mol Med. 2022 Oct 24;14(12):e15343. doi: 10.15252/emmm.202115343 (PMC9728051; doi:10.15252/emmm.202115343)
Supplement: Supplementary file 8 — Source Data for Figure 4 [file EMMM-14-e15343-s007.zip]

Archive with 4 entries (4 files):
- EMM-2021-15343-V3-Figure_4_Source_Data-sd.xlsx
- __MACOSX/._EMM-2021-15343-V3-Figure_4_Source_Data-sd.xlsx
- EMM-2021-15343-V3-Figure_4C-D_Source_Data-sd.xlsx
- __MACOSX/._EMM-2021-15343-V3-Figure_4C-D_Source_Data-sd.xlsx
