# Supplementary material for: Lactate dehydrogenases promote glioblastoma growth and invasion via a metabolic symbiosis
Source: EMBO Mol Med. 2022 Oct 24;14(12):e15343. doi: 10.15252/emmm.202115343 (PMC9728051; doi:10.15252/emmm.202115343)
Supplement: Supplementary file 10 — Source Data for Figure 6 [file EMMM-14-e15343-s003.xlsx]

## Sheet: Legends
Description: Data and statistical analysis of the graphics in Figure 6: intracellular lactate measurements (sheet 1), oxygraphy (sheet 2), spheroid growth (sheet 3), spheroid invasion (sheet 4), survival (sheet 5), and mice-implanted tumor quantification (sheet 6).

## Sheet: Fig6b
P3 cell intracellular lactate measurements
Lactate (FmTFP/Fvenus)
	Vehicle		Stiripentol
Time (min)	Mean	SEM	Mean	SEM
0.666667	1.15821	0.030545	1.05032	0.0312273
0.833333	1.15787	0.0308128	1.0515	0.0301337
1	1.15818	0.0308062	1.05561	0.0289616
1.16667	1.15725	0.0313497	1.05663	0.0286971
1.33333	1.1577	0.0307877	1.0575	0.0278292
1.5	1.1574	0.0304469	1.05608	0.0276221
1.66667	1.15775	0.0304414	1.05551	0.0277635
1.83333	1.15718	0.0304776	1.05604	0.0278721
2	1.15759	0.0305438	1.05554	0.0281742
2.16667	1.15765	0.0308411	1.05585	0.028375
2.33333	1.1584	0.0310172	1.05592	0.0285851
2.5	1.15788	0.0306744	1.05541	0.0284671
2.66667	1.15786	0.0306157	1.05567	0.028396
2.83333	1.15745	0.0303159	1.05787	0.0280821
3	1.15708	0.0310772	1.05995	0.0279529
3.16667	1.15649	0.0310558	1.0615	0.0282771
3.33333	1.156	0.0317744	1.05942	0.0286074
3.5	1.15474	0.0312607	1.05917	0.0288228
3.66667	1.1553	0.0312746	1.05691	0.0291139
3.83333	1.15537	0.0307985	1.05548	0.0295807
4	1.15714	0.0307226	1.05431	0.0295394
4.16667	1.15611	0.0306714	1.05418	0.0290417
4.33333	1.15639	0.030859	1.0556	0.0283913
4.5	1.15691	0.0307032	1.05622	0.028203
4.66667	1.15748	0.0305729	1.05583	0.028799
4.83333	1.15693	0.0305282	1.05665	0.0286787
5	1.15535	0.0304837	1.0561	0.0289112
5.16667	1.15497	0.0305518	1.05719	0.028669
5.33333	1.15531	0.0300119	1.05609	0.0282555
5.5	1.156	0.0302597	1.05672	0.0285739
5.66667	1.15729	0.0304204	1.05843	0.0278278
5.83333	1.15799	0.0312389	1.05816	0.0285183
6	1.15879	0.0311546	1.0576	0.0279732
6.16667	1.15787	0.0315606	1.0566	0.0282677
6.33333	1.15638	0.0308421	1.05627	0.0286064
6.5	1.15747	0.0306176	1.05666	0.0285715
6.66667	1.159	0.030688	1.05716	0.0282586
6.83333	1.15894	0.0311432	1.05921	0.0275351
7	1.15732	0.0310884	1.06053	0.0271546
7.16667	1.15702	0.0304481	1.06131	0.0275149
7.33333	1.15899	0.0303288	1.06141	0.0275481
7.5	1.1599	0.0306459	1.06059	0.0276217
7.66667	1.15969	0.0309619	1.05968	0.0275747
7.83333	1.1597	0.0315854	1.05769	0.0279571
8	1.16042	0.0313694	1.05759	0.027984
8.16667	1.15993	0.0311223	1.05547	0.0287245
8.33333	1.15927	0.0308231	1.05245	0.0296646
8.5	1.15154	0.0333108	1.04987	0.0313181
8.66667	1.15025	0.0331709	1.05037	0.0305909
8.83333	1.14644	0.0319545	1.05273	0.0282189
9	1.14907	0.0282243	1.05482	0.0262276
9.16667	1.14541	0.0274709	1.05474	0.0255668
9.33333	1.14323	0.0275095	1.05509	0.0246767
9.5	1.14052	0.0268585	1.05424	0.0239843
9.66667	1.13543	0.026581	1.05405	0.0232576
9.83333	1.1303	0.0258278	1.05208	0.0233142
10	1.12483	0.0255362	1.04974	0.0231676
10.1667	1.12081	0.0244973	1.04771	0.0223502
10.3333	1.11566	0.0233369	1.04652	0.0214957
10.5	1.1109	0.0228578	1.0466	0.0203567
10.6667	1.10528	0.0228577	1.04518	0.0200936
10.8333	1.09977	0.0232762	1.04561	0.0190536
11	1.09257	0.0227869	1.0446	0.0187485
11.1667	1.08654	0.022414	1.04551	0.0175787
11.3333	1.08092	0.0216368	1.04333	0.0167969
11.5	1.07621	0.0207981	1.04214	0.0153016
11.6667	1.07151	0.0200232	1.03873	0.0144935
11.8333	1.06709	0.0195521	1.03611	0.0144615
12	1.06286	0.018812	1.03268	0.014584
12.1667	1.05737	0.0181671	1.02927	0.0143699
12.3333	1.05306	0.0161537	1.02769	0.0145278
12.5	1.0486	0.0150863	1.02597	0.0153005
12.6667	1.04578	0.0137909	1.02451	0.0155238
12.8333	1.04171	0.0131923	1.02191	0.0156419
13	1.03733	0.0119065	1.01967	0.0144934
13.1667	1.03388	0.0105329	1.01928	0.0145643
13.3333	1.03105	0.00969022	1.01836	0.0135196
13.5	1.02966	0.00925516	1.01584	0.0137838
13.6667	1.02843	0.00908304	1.01405	0.0128476
13.8333	1.02542	0.00830627	1.0123	0.0125255
14	1.02138	0.00772808	1.01231	0.0111871
14.1667	1.01778	0.00846921	1.00941	0.0111254
14.3333	1.01547	0.00960793	1.00728	0.0107537
14.5	1.01454	0.00921874	1.00574	0.00979693
14.6667	1.01378	0.00687358	1.006	0.00806002
14.8333	1.01293	0.00657175	1.00428	0.00748435
15	1.01141	0.00560987	1.00307	0.00733556
15.1667	1.00922	0.00449107	1.00282	0.00686995
15.3333	1.00638	0.00324672	1.00327	0.0063876
15.5	1.0039	0.00300432	1.00224	0.00445988
15.6667	1.00207	0.00233052	1.00172	0.0033456
15.8333	1.00211	0.00302284	1.00118	0.00331669
16	1.001	0.00316915	1.00124	0.00207167
16.1667	0.999161	0.00226928	0.998939	0.00282394
16.3333	0.995661	0.00543249	0.996919	0.00401697
16.5	0.998074	0.00730561	0.995813	0.00559497
16.6667	1.00038	0.00591366	0.994895	0.00681306
16.8333	1.00987	0.0053782	0.994577	0.00848851
17	1.01938	0.00881648	0.997512	0.00912509
17.1667	1.03465	0.0127507	1.0012	0.0109665
17.3333	1.04949	0.0160247	1.00722	0.0133465
17.5	1.06514	0.016499	1.00921	0.0155107
17.6667	1.08058	0.0185198	1.01214	0.0172546
17.8333	1.09383	0.019657	1.01472	0.0187536
18	1.10499	0.0207676	1.02017	0.0193403
18.1667	1.11473	0.0222127	1.0251	0.0203455
18.3333	1.12492	0.023687	1.03355	0.0206234
18.5	1.13499	0.0253629	1.04157	0.0213334
18.6667	1.14578	0.0265407	1.05026	0.0215138
18.8333	1.15383	0.0282537	1.05586	0.0220231
19	1.16347	0.0302505	1.05939	0.0233265
19.1667	1.17118	0.032005	1.06322	0.0241363
19.3333	1.18049	0.0328801	1.06555	0.0253507
19.5	1.18795	0.0333247	1.06915	0.0260682
19.6667	1.19272	0.0340851	1.07401	0.0260951
19.8333	1.19723	0.0353236	1.07925	0.0261696
20	1.2012	0.0360965	1.08176	0.0268148
20.1667	1.20639	0.0370784	1.08408	0.0274845
20.3333	1.21065	0.0382031	1.08608	0.0283899
20.5	1.21231	0.0390366	1.08911	0.0282259
20.6667	1.21523	0.0400385	1.09017	0.0292302
20.8333	1.21795	0.0407525	1.0914	0.0293872
21	1.22165	0.0411931	1.0921	0.0298625
21.1667	1.22301	0.0416252	1.09354	0.0300063
21.3333	1.22382	0.0417824	1.0946	0.0302868
21.5	1.22454	0.0428785	1.09719	0.0305832
21.6667	1.22584	0.043572	1.09988	0.0304549
21.8333	1.22644	0.0440489	1.10144	0.0305629
22	1.22557	0.0448113	1.10296	0.0305391
22.1667	1.22552	0.0455946	1.10322	0.031844
22.3333	1.22496	0.0469143	1.10368	0.031637
22.5	1.22779	0.045915	1.10331	0.0321354
22.6667	1.22918	0.045138	1.10278	0.0318801
22.8333	1.2317	0.0448132	1.10422	0.0319474
23	1.23053	0.0452698	1.10356	0.0325375
23.1667	1.23112	0.0457219	1.10458	0.032433
23.3333	1.23164	0.0463785	1.10313	0.0328768
23.5	1.23185	0.0466258	1.1056	0.0321636
23.6667	1.23128	0.0472655	1.10639	0.0326977
23.8333	1.23098	0.0468131	1.10763	0.0323042
24	1.23223	0.0469984	1.10553	0.0327257
24.1667	1.23231	0.0463243	1.10744	0.0320764
24.3333	1.23215	0.0465882	1.10578	0.03224
24.5	1.23144	0.0468565	1.10659	0.0321948
24.6667	1.23225	0.0475018	1.10329	0.0332255
24.8333	1.23201	0.0477932	1.10426	0.0329446
25	1.23439	0.0474846	1.10223	0.0335093
25.1667	1.23536	0.0473657	1.10179	0.0333847
25.3333	1.23678	0.0472443	1.10103	0.0336794
25.5	1.23598	0.0476768	1.10436	0.0330671
25.6667	1.23535	0.0480882	1.10591	0.03292
25.8333	1.2355	0.0479582	1.10749	0.0325495
26	1.2343	0.0474408	1.10603	0.0330829
26.1667	1.23455	0.0469173	1.10445	0.0331123
26.3333	1.23319	0.0471509	1.10439	0.0329843
26.5	1.2354	0.0469515	1.10606	0.0323081
26.6667	1.23468	0.047517	1.10723	0.0329723
26.8333	1.23434	0.0480823	1.10688	0.0329427
27	1.23411	0.0485291	1.10639	0.0326639
27.1667	1.23546	0.048801	1.10613	0.0323487
27.3333	1.23581	0.0493677	1.1063	0.0329323
27.5	1.23531	0.0497932	1.107	0.0327969
27.6667	1.23555	0.0496886	1.1089	0.032755
27.8333	1.23701	0.0499171	1.1101	0.03332
28	1.23787	0.049641	1.1067	0.0339268
28.1667	1.2368	0.049522	1.10517	0.0346866
28.3333	1.23597	0.0492739	1.10347	0.0345775
28.5	1.23473	0.0494534	1.10674	0.0337157
28.6667	1.23436	0.0493663	1.10966	0.0335281
28.8333	1.23493	0.04896	1.11136	0.0334173
29	1.23562	0.048596	1.10971	0.0340502
29.1667	1.23666	0.0489539	1.1069	0.0338063
29.3333	1.23736	0.0491656	1.10655	0.0336671
29.5	1.23688	0.0492703	1.10759	0.0335023
29.6667	1.23747	0.0489509	1.10813	0.0334395
29.8333	1.23604	0.0487727	1.10818	0.033714
30	1.23724	0.0491618	1.10715	0.0339491
30.1667	1.23616	0.0495713	1.10458	0.034524
30.3333	1.23754	0.0497422	1.10304	0.0347816
30.5	1.23672	0.0497983	1.10421	0.0341004
30.6667	1.23652	0.0494839	1.10615	0.0336273
30.8333	1.23616	0.0496362	1.10695	0.033335
31	1.23605	0.0493705	1.10772	0.0335357
31.1667	1.2375	0.0501945	1.10672	0.0335777
31.3333	1.23778	0.0505553	1.10658	0.0337523
31.5	1.2383	0.0513187	1.10529	0.0337601
31.6667	1.23713	0.0508479	1.10629	0.03373
31.8333	1.23664	0.0507655	1.10631	0.0336709
Occupancy
Vehicle	Stiripentol				F test to compare variances			Unpaired t test
0.55905	0.434209				F,DFn, Dfd	1,176, 173, 166		P value	< 0,0001
0.700825	0.375835				P value	0.2938		P value summary	****
0.789302	0.424579				P value summary	ns		Significantly different? (P < 0.05)	Yes
0.714277	0.258663				Significantly different? (P < 0.05)	No		One- or two-tailed P value?	Two-tailed
0.74335	0.22253							t, df	t=15,67 df=339
0.657159	0.759688
0.763086	0.563425
0.8088	0.687386
0.781685	0.387296
0.647954	0.102356
0.825396	0.718178
0.710826	0.334828
0.885659	0.387253
0.704096	0.184071
0.802952	-0.0137132
0.790336	0.314543
0.798925	-0.120536
0.733532	0.139045
0.748089	0.266507
0.714057	-0.239966
0.495021	-0.0202714
0.514217	-0.248402
0.521066	-0.195744
0.43953	-0.219565
0.905224	0.253434
0.859448	0.365096
0.893247	0.370686
0.838265	0.301507
0.881138	-0.0108918
0.873413	0.107722
0.233926	0.250038
0.883146	0.0830111
0.599288	-0.0935934
0.946241	0.446489
0.934296	0.440632
0.955916	0.248331
0.823818	0.194635
0.857842	0.940252
0.886106	0.389576
0.911805	0.439702
1.01192	0.824494
1.00769	0.0969358
0.883363	0.761835
0.968555	0.937489
0.96815	0.0768731
0.90444	0.318585
0.957079	0.239497
0.770342	0.495713
1.01065	0.25805
0.885281	0.256673
0.369335	-0.136111
0.961393	-0.19722
0.774074	-0.167318
0.843245	-0.103398
0.996793	0.351394
0.850443	0.374681
0.706417	0.37305
0.711478	0.364844
0.936533	0.17597
1.03231	0.0189951
0.996005	0.267144
0.778314	0.140679
0.60331	0.485023
0.709783	0.373972
0.553672	0.468629
0.739212	0.291588
0.948208	0.0532014
1.18483	0.492727
1.02974	0.692181
0.984443	0.212371
0.97548	0.449735
0.857602	0.184121
0.981143	0.30544
1.04895	0.430638
0.845901	0.478386
0.400996	0.303978
0.956491	0.173539
0.727427	0.334469
0.981825	0.774733
0.92699	0.804936
1.05093	0.391202
0.763216	0.15433
0.666393	0.627644
0.810309	0.353585
0.96451	0.472587
1.03092	0.083952
0.796157	0.385667
1.01889	0.530156
1.0006	0.0473475
0.57383	0.189504
0.812119	-0.0350494
0.460745	0.156768
0.505849	0.371539
0.365679	0.0878815
0.585166	0.283915
0.442942	0.0577307
0.266178	0.275577
0.378598	0.199993
0.371708	0.234761
0.297418	0.0513831
0.386423	0.193159
0.57362	0.0754655
0.670913	0.355686
0.76896	0.488317
0.660192	-0.0305975
0.777018	0.290635
0.69272	0.0119984
0.769684	-0.0428637
0.739126	-0.110998
0.685862	-0.0865828
0.746522	0.0184825
0.739923	0.014759
0.634374	0.02134
0.710676	0.115552
0.834646	0.04645
0.697442	0.0621554
0.810485	0.0379737
0.857818	0.0715982
0.403334	0.0507718
0.954517	0.0424159
0.691681	0.0547779
0.459579	0.0840246
0.46699	0.333985
0.472198	0.359167
0.41775	0.341427
0.0340148	0.172508
0.575129	0.15177
0.4416	0.495664
0.0490691	0.0394506
-0.147925	0.280517
0.485934	0.0463242
0.643904	0.0166564
0.669411	0.0179166
0.395419	0.14972
0.240769	0.57538
0.218789	0.0885957
0.150042	0.0135532
0.202261	0.5425
0.199233	0.0770194
0.121273	0.0699638
0.212346	-0.00147237
0.235291	-0.0111609
0.633371	0.0556612
0.552577	0.392655
0.389676	0.0615481
0.501073	0.17659
0.850338	0.715761
0.825291	0.546952
0.354052	0.38484
0.186165	0.2117
0.550711	0.10867
0.289464	0.432244
0.57668	0.113231
0.0128254	0.0001982
0.722938	0.314953
0.434029	0.420239
0.844224	0.120648
0.488513	0.109178
0.431171	0.55685
0.540764	0.529901
0.413948	0.192376
0.157319	0.225015
0.64335	0.0835466
0.190512	0.061857
0.478524	0.174343
0.530541	0.182078
0.300361	0.105252
0.441142
0.581848
0.545769
0.58678
0.463582
0.672431
0.509446
Lactate production
Vehicle	Stiripentol				F test to compare variances			Mann Whitney test
0.1042	0.04942				F,DFn, Dfd	2,360, 173, 161		P value	< 0,0001
0.09771	0.0523				P value	< 0,0001		Exact or approximate P value?	Approximate
0.07585	0.05032				P value summary	****		P value summary	****
0.06519	0.0306				Significantly different? (P < 0.05)	Yes		Significantly different? (P < 0.05)	Yes
0.08235	0.02236							One- or two-tailed P value?	Two-tailed
0.09269	0.07294							Sum of ranks in column A,B	39643 , 16974
0.09597	0.06789							Mann-Whitney U	3771
0.07605	0.06187
0.07712	0.04251
0.09683	0.02233
0.0896	0.06561
0.07686	0.04487
0.09645	0.03935
0.08504	0.03968
0.08661	0.005861
0.07486	0.05409
0.08148	0.0327
0.1037	0.04643
0.0907	0.0495
0.07953	0.009099
0.06484	0.01773
0.07803	0.002056
0.06567	0.01851
0.06852	0.01085
0.1293	0.02679
0.1185	0.05394
0.1151	0.04973
0.1033	0.04716
0.1136	0.02832
0.08797	0.03668
0.0243	0.05048
0.1183	0.06986
0.07966	0.05084
0.09	0.005922
0.1191	0.04039
0.09549	0.02506
0.1186	0.02315
0.08924	0.06981
0.1084	0.05476
0.1023	0.04165
0.1051	0.0836
0.0898	0.01727
0.1268	0.07718
0.08721	0.06756
0.1145	0.01181
0.07497	0.03811
0.08997	0.03097
0.06221	0.06099
0.07433	0.0267
0.07816	0.0438
0.0411	0.02359
0.08144	0.00515
0.06987	0.007497
0.103	0.009533
0.1183	0.02423
0.08404	0.03703
0.07504	0.04862
0.0727	0.01998
0.08757	0.01079
0.09241	0.002936
0.1095	0.01399
0.06768	0.02023
0.02469	0.04488
0.07004	0.04747
0.05796	0.0388
0.06407	0.03775
0.07635	0.01478
0.103	0.06346
0.1042	0.05809
0.103	0.03373
0.1004	0.04085
0.1086	0.02828
0.1108	0.03745
0.103	0.05379
0.09728	0.03892
0.0438	0.03479
0.06168	0.02677
0.05978	0.05894
0.08441	0.05669
0.09665	0.07441
0.1084	0.03127
0.08654	0.01796
0.06649	0.07578
0.08243	0.04931
0.0965	0.04676
0.08238	0.05389
0.08007	0.03599
0.08356	0.03789
0.07863	0.01502
0.04893	0.02159
0.08806	0.04179
0.04237	0.03097
0.06386	0.05453
0.05066	0.03076
0.07111	0.04256
0.06319	0.05194
0.03444	0.03424
0.04701	0.03735
0.02271	0.04606
0.03555	0.02647
0.05157	0.04979
0.05463	0.04059
0.06095	0.01387
0.07257	0.02812
0.07195	0.01399
0.07124	0.01732
0.08181	0.0161
0.08568	0.004514
0.08065	0.0296
0.05647	0.02065
0.07109	0.01962
0.08174	0.03245
0.06311	0.03022
0.08799	0.02685
0.09524	0.02867
0.08081	0.03177
0.08705	0.03129
0.08894	0.0305
0.04845	0.003666
0.07724	0.03721
0.06846	0.03814
0.05958	0.0504
0.0583	0.03662
0.06099	0.03384
0.05422	0.02686
0.03937	0.05729
0.06172	0.01896
0.05878	0.03406
0.02689	0.01898
0.01613	0.0137
0.05383	0.005859
0.06595	0.02478
0.06356	0.04968
0.04464	0.03007
0.01434	0.03141
0.03967	0.05562
0.02839	0.02898
0.02876	0.04229
0.02999	0.02801
0.02464	0.02439
0.01658	0.02878
0.02325	0.04557
0.06361	0.03684
0.06149	0.03139
0.04401	0.05665
0.05978	0.04265
0.07897	0.05003
0.08746	0.03196
0.02194	0.02098
0.03252	0.04186
0.05081	0.02971
0.04007	0.01504
0.07901	0.03811
0.01728	0.03846
0.0709	0.02299
0.04021	0.03821
0.07494	0.03279
0.04363	0.02887
0.04626	0.0323
0.05322	0.02834
0.03995	0.0217
0.01376	0.02089
0.07429
0.007096
0.06002
0.05338
0.03959
0.04716
0.06485
0.05601
0.06599
0.05647
0.07091
0.06718

## Sheet: Fig6c
Oxygraphy on treated P3 cells
Respiration JO2 (nmol/min/mg of protein)
Basal		Non phos		Uncoupled			Two-way ANOVA	Ordinary		Sidak's multiple comparisons test	Mean Diff,	95% CI of diff,	Significant?	Summary	Adjusted P Value
Vehicle	Stiripentol	Vehicle	Stiripentol	Vehicle	Stiripentol		Alpha	0.05
10.8206	8.28265	4.27743	4.73151	13.4825	12.1265					Vehicle - Stiripentol
10.8598	3.24274	2.12562	2.91056	12.2352	2.72331					Basal	6.402	1,177 to 11,63	Yes	*	0.0131
15.3406	8.42209	5.74748	7.15887	20.7618	13.5558					Non Phos	-0.02956	-5,255 to 5,196	No	ns	> 0,9999
14.8621	4.76851	4.35068	2.90066	20.4113	4.82031					Uncoupled	7.773	2,547 to 13,00	Yes	**	0.0025
7.86986	3.02641	3.12053	2.06791	12.9667	7.76755

## Sheet: Fig5d
Spheroid growth of treated P3 cells
Vehicle				Stiripentol					F test to compare variances (72h)			Unpaired t test
0h	24h	48h	72h	0h	24h	48h	72h		F,DFn, Dfd	1,789, 23, 23		P value	< 0,0001
0	8.346	17.798	17.727	0	6.444	7.574	13.17		P value	0.1706		P value summary	****
0	11.282	16.892	22.207	0	4.539	7.262	13.669		P value summary	ns		Significantly different? (P < 0.05)	Yes
0	-0.187	9.376	25.97	0	4.092	8.836	10.333		Significantly different? (P < 0.05)	No		One- or two-tailed P value?	Two-tailed
0	3.912	7.438	26.106	0	2.678	5.173	5.959					t, df	t=7,402 df=46
0	6.689	13.913	25.443	0	7.342	11.88	16.298
0	4.784	15.204	17.517	0	2.816	9.354	14.988
0	7.882	15.047	25.617	0	4.954	8.556	11.548
0	5.581	16.013	23.158	0	3.734	6.059	7.225
0	9.43	19.037	25.481	0	-4.968	1.248	2.215
0	12.65	29.059	34.318	0	11.355	16.543	19.579
0	16.679	27.669	39.062	0	15.135	13	20.664
0	16.141	28.165	38.278	0	15.515	17.785	20.019
0	10.284	20.846	26.534	0	12.08	12.678	18.789
0	13.31	23.925	25.991	0	10.115	13.526	17.567
0	11.913	23.323	23.45	0	7.961	10.549	16.962
0	16.687	24.433	36.94	0	9.592	4.962	13.38
0	13.818	15.454	22.879	0	12.383	14.28	21.108
0	17.565	25.662	38.995	0	11.766	14.733	19.842
0	11.313	25.634	38.572	0	12.973	16.236	19.646
0	14.217	23.413	31.341	0	5.84	15.698	22.865
0	13.443	22.724	32.073	0	11.473	5.499	16.793
0	16.148	25.52	37.182	0	7.463	14.459	17.809
0	13.773	15.716	21.209	0	6.606	7.815	14.302
0	13.871	17.892	27.149	0	8.287	12.597	17.345

## Sheet: Fig5e
Spheroid invasion of treated P3 cells
Vehicle	Stiripentol		F test to compare variances			Unpaired t test
1.19703	0.654743		F,DFn, Dfd	1,383, 23, 23		P value	< 0,0001
0.8598	0.661042		P value	0.443		P value summary	****
1.0095	0.613546		P value summary	ns		Significantly different? (P < 0.05)	Yes
1.04655	0.450537		Significantly different? (P < 0.05)	No		One- or two-tailed P value?	Two-tailed
0.961181	0.605169					t, df	t=18,72 df=46
0.954216	0.62446
0.976175	0.602228
0.99555	0.639667
1.08162	0.498955
0.90901	0.565212
1.13825	0.492444
1.02487	0.505284
0.854454	0.47382
1.0795	0.49393
0.83566	0.5143
1.07663	0.536767
1.08825	0.408487
1.07401	0.425847
0.832198	0.466658
1.01155	0.37885
1.03363	0.449318
1.00632	0.482006
1.0334	0.467765
0.920643	0.48438

## Sheet: Fig5f
Mice survival
Days elapsed	Vehicle	Stiripentol		Vehicle vs Stiripentol		Log-rank (Mantel-Cox) test			Gehan-Breslow-Wilcoxon test			Hazard Ratio (logrank)
60	1					Chi square	9.655		Chi square	7.288		Ratio (and its reciprocal)	2.62	0.3817
61	1					df	1		df	1		95% CI of ratio	1,205 to 5,693	0,1756 to 0,8297
66	1					P value	0.0019		P value	0.0069
70	1					P value summary	**		P value summary	**
70	1					Are the survival curves sig different?	Yes		Are the survival curves sig different?	Yes
74		1
75		1
74	1
80	1
80	1
83		1
84		1
86		1
86	1
87		1
88	1
88	1
89	1
90	1
93		1
95		1
96		1
97		1
98		1
98		1
99		1
92	1
93	1
95	1
100		1
102		1
